# Supplementary material for: Blood‐Based Epigenetic Signatures in Brazilian Males With Alcohol Use Disorder
Source: Addict Biol. 2026 Apr 28;31(5):e70161. doi: 10.1111/adb.70161 (PMC13122561; doi:10.1111/adb.70161)
Supplement: Supplementary file 2 — Table S1: Sensitivity analysis assessing the impact of ethnicity on differentially methylated CpG sites Δβ, effect sizes; *p‐value from random‐effects meta‐analysis combining effects across all ethnic groups; ΔR 2, proportion of variance explained by ethnicity. [file ADB-31-e70161-s002.csv]

CpG ID	Combined ??	Meta-analysis combined p-value*	Heterogeneity (%)	Heterogeneity p-value	Ethnicity ?R²
cg01615382	?0.281	4.54 × 10??	0.0	0.684	0.0%
cg04994547	+0.359	1.17 × 10??	0.0	0.494	1.4%
cg06307336	?0.288	3.06 × 10??	0.0	0.696	0.0%
cg19437086	+0.303	3.41 × 10??	18.0	0.387	0.0%
