# Supplementary material for: Blood‐Based Epigenetic Signatures in Brazilian Males With Alcohol Use Disorder
Source: Addict Biol. 2026 Apr 28;31(5):e70161. doi: 10.1111/adb.70161 (PMC13122561; doi:10.1111/adb.70161)
Supplement: Supplementary file 3 — Table S2: CpG sites identified in the EWAS of alcohol use disorder. Chr, chromosome; CpG, cytosine‐phosphate‐guanine CpG islands are regions of approximately 1000 base pairs long, enriched in CpG dinucleotides. In humans, 72% of gene promoters contain CpG islands. CpG can then be localized toward these islands: Island, Shelf, Shore and OpenSea. Gene region is divided into several regions: TSS200 = 0–200 bases upstream of the transcription start site (TSS); TSS1500 = 200–1500 bases upstream of the TSS; 5’UTR = in the 5′ untranslated region, between the TS and the ATG start site; Body = between the ATG and the stop codon, regardless of the presence of introns, exons, TSS or promoters; 3′UTR = between the stop codon and the poly A signal. [file ADB-31-e70161-s004.csv]

CpG	Chr	Gene	Estimate	P values	P values FDR	Delta_Beta	AddressA	Relation to Island
cg01615382	chr6	UST	-0.284970655109913	1,61E+07	3.73e-02	-0.053576607577427	13605938	OpenSea
cg04994547	chr1	NA	0.350905325851446	3,28E+06	2.80e-02	0.0366881282197369	98755253	OpenSea
cg06307336	chr18	PIK3C3	-0.299464793617227	6,04E+06	2.81e-02	-0.0139419076868031	20722238	OpenSea
cg19437086	chr8	CSGALNACT1	0.270358233349703	1,35E+07	3.74e-02	0.0127151409814465	32787851	OpenSea
