# Supplementary material for: Blood‐Based Epigenetic Signatures in Brazilian Males With Alcohol Use Disorder
Source: Addict Biol. 2026 Apr 28;31(5):e70161. doi: 10.1111/adb.70161 (PMC13122561; doi:10.1111/adb.70161)
Supplement: Supplementary file 4 — Table S3: DMRs identified in the EWAS of alcohol use disorder. Chr, chromosome. [file ADB-31-e70161-s001.csv]

Chr	Start	End	Estimate	Standard Error	P values	Adjust. P values	Gene
chr16	8712896	8713110	-0.331728902935782	0.106809222779194	1,71E+08	0.0276019286938466	ABAT
chr16	8712896	8713110	-0.201192748433459	0.0883905639696025	1,71E+08	0.0276019286938466	ABAT
chr6	31723577	31723705	-0.254197463556007	0.0666915701745575	8,00E+05	0.00324934499537907	MPIG6B
chr2	70455272	70455405	-0.188705407847737	0.0433048226954915	8,57E+07	0.0182067060296553	TGFA
chr7	97025113	97025261	-0.225691313190781	0.0623351892322061	1,62E+08	0.0276019286938466	DLX5
chr7	97025113	97025261	-0.198681630945523	0.0903290529522196	1,62E+08	0.0276019286938466	DLX5
chr11	44605158	44605396	0.433868389573578	0.134202404777868	1,76E+08	0.0276019286938466	CD82
chr19	51761922	51761951	-0.240754664828749	0.0536308020110475	4,42E+07	0.0119631349161843	FPR1
chr19	54100807	54100910	-0.169287127358125	0.0918459799804376	3,93E+07	0.0117646132533218	OSCAR
chr16	8712674	8712804	-0.330682677727776	0.159133597296736	3,76E+07	0.0117646132533218	ABAT
chr6	36697463	36697844	-0.167255545214077	0.114244049402771	7,34E+03	1,50E+09	RAB44
chr5	95960392	95960447	-0.190053362968065	0.048242099240838	4,09E+08	0.0431209552294323	ELL2
chr11	44605158	44605396	0.135943312100425	0.0517302646010932	1,76E+08	0.0276019286938466	CD82
chr11	503270	503670	-0.193457124750726	0.05609276237257	1,68E+04	2,39E+09	RNH1
chr8	11493998	11494075	0.278619826157012	0.0654832876037697	3,56E+08	0.0405556647107552	BLK
chr10	73916902	73917254	-0.155795669229126	0.0542048442834877	1,91E+08	0.0285302205143844	C10orf55
chr11	32427708	32428559	0.281377212901425	0.101777960542044	1,31E+02	7,45E+06	WT1
chr6	38155370	38155537	-0.183016066686147	0.0494759136126946	2,54E+08	0.0320484398308436
chr16	8712896	8713110	-0.47750254102393	0.134638435314842	1,71E+08	0.0276019286938466	ABAT
chr11	32427708	32428559	0.206077179272968	0.0671681991898105	1,31E+02	7,45E+06	WT1
chr2	70455272	70455405	-0.148751531553981	0.049128788118775	8,57E+07	0.0182067060296553	TGFA
chr11	503270	503670	-0.196330680005916	0.0948752244828506	1,68E+04	2,39E+09	RNH1
chr11	503270	503670	-0.170202788342759	0.0614768372796411	1,68E+04	2,39E+09	RNH1
chr6	36697463	36697844	-0.110712104154278	0.0356608987511675	7,34E+03	1,50E+09	RAB44
chr6	31723577	31723705	-0.144197924158576	0.0525280367645949	8,00E+05	0.00324934499537907	MPIG6B
chr6	36697463	36697844	-0.125601126723742	0.0364628832851806	7,34E+03	1,50E+09	RAB44
chr6	36697463	36697844	-0.0875908236219772	0.0298306347502755	7,34E+03	1,50E+09	RAB44
chr6	38155370	38155537	-0.138259796304412	0.041461045703855	2,54E+08	0.0320484398308436
chr19	51761922	51761951	-0.243532516623212	0.0787391722882713	4,42E+07	0.0119631349161843	FPR1
chr17	78159656	78160015	-0.170469970812519	0.0562022425446511	8,12E+05	0.000659665569554322	C17orf99
chr21	44353899	44354412	-0.266887825866944	0.101288087531999	5,91E+07	0.0146255247790631	TRPM2
chr6	31723577	31723705	-0.182434746246494	0.0676615896252479	8,00E+05	0.00324934499537907	MPIG6B
chr16	8712806	8712834	-0.513950478193803	0.148384763285252	1,80E+08	0.0276019286938466	ABAT
chr16	8712806	8712834	-0.465076227065802	0.126602968931666	1,80E+08	0.0276019286938466	ABAT
chr11	503270	503670	-0.206125236782699	0.0456270623642197	1,68E+04	2,39E+09	RNH1
chr7	97025113	97025261	-0.145197367520484	0.0761515329273895	1,62E+08	0.0276019286938466	DLX5
chr1	78045551	78045750	-0.320313556822846	0.111318553336418	9,30E+05	0.000661019957864733	GIPC2
chr11	503270	503670	-0.302415608644604	0.108748705168948	1,68E+04	2,39E+09	RNH1
chr1	78045551	78045750	-0.22967198884609	0.0698893709553309	9,30E+05	0.000661019957864733	GIPC2
chr17	7395200	7395283	-0.215037761318772	0.0711474497050147	6,98E+07	0.0165349362921185	PLSCR3
chr17	78159656	78160015	-0.194456558712521	0.0629476086808322	8,12E+05	0.000659665569554322	C17orf99
chr2	112584196	112584260	-0.525295529640149	0.117355551129923	8,94E+07	0.0182067060296553	CHCHD5
chr22	17785473	17785484	0.227804505749259	0.07165010544236	2,23E+08	0.0297967471329694
chr6	29623929	29623977	-0.246722999676829	0.0562731393557837	2,68E+05	0.000254487962043632	GABBR1
chr11	32427708	32428559	0.332619032583605	0.126455112340464	1,31E+02	7,45E+06	WT1
chr17	7395200	7395283	-0.19615997496965	0.0564848394235094	6,98E+07	0.0165349362921185	PLSCR3
chr6	7468712	7468820	-0.470492336251136	0.166725359100105	2,22E+07	0.00843292068064572
chr6	36697463	36697844	-0.145877504553599	0.035570132836365	7,34E+03	1,50E+09	RAB44
chr11	32427708	32428559	0.181861707690005	0.0657728397025128	1,31E+02	7,45E+06	WT1
chr11	32427708	32428559	0.316324335669233	0.0993247420597571	1,31E+02	7,45E+06	WT1
chr22	17785473	17785484	0.23275442868124	0.090805002850442	2,23E+08	0.0297967471329694
chr2	112584196	112584260	-0.32495625500054	0.111740255066995	8,94E+07	0.0182067060296553	CHCHD5
chr6	30074427	30074496	-0.213405245957037	0.0885540440830182	1,41E+08	0.025944778877809	RNF39
chr5	95960392	95960447	-0.196651715486148	0.0664254850349602	4,09E+08	0.0431209552294323	ELL2
chr1	119713318	119713490	-0.289580075573446	0.0864276994071965	3,18E+06	0.00143492797798402	PHGDH
chr19	54100807	54100910	-0.183139008976943	0.0583939832169941	3,93E+07	0.0117646132533218	OSCAR
chr6	31723577	31723705	-0.180151742705941	0.063886217323587	8,00E+05	0.00324934499537907	MPIG6B
chr10	73916902	73917254	-0.108877624824999	0.0427756031118863	1,91E+08	0.0285302205143844	C10orf55
chr1	41919991	41920271	0.367389837856498	0.111124985225668	4,14E+07	0.0117646132533218	HIVEP3
chr1	119713318	119713490	-0.272582945736879	0.072329055600988	3,18E+06	0.00143492797798402	PHGDH
chr11	32427708	32428559	0.142359536054681	0.0512148613096417	1,31E+02	7,45E+06	WT1
chr7	50794042	50794054	-0.197438745952473	0.0581509886917312	2,23E+08	0.0297967471329694	GRB10
chr16	8712674	8712804	-0.392815935443871	0.121189520291746	3,76E+07	0.0117646132533218	ABAT
chr6	7468712	7468820	-0.33039282710048	0.100691406523282	2,22E+07	0.00843292068064572
chr6	30074427	30074496	-0.242590071809016	0.0694291174587181	1,41E+08	0.025944778877809	RNF39
chr15	90749913	90749983	-0.28554406471445	0.0545863578548903	8,52E+04	9,70E+09	BLM
chr16	8712674	8712804	-0.264110626447326	0.0951558867081471	3,76E+07	0.0117646132533218	ABAT
chr17	78159656	78160015	-0.140194646662403	0.0379459690618033	8,12E+05	0.000659665569554322	C17orf99
chr6	31723577	31723705	-0.1487623230224	0.0604117625237909	8,00E+05	0.00324934499537907	MPIG6B
chr19	54100807	54100910	-0.0927900448442167	0.0507315969633844	3,93E+07	0.0117646132533218	OSCAR
chr8	11493998	11494075	0.268056180587522	0.0846998839672925	3,56E+08	0.0405556647107552	BLK
chr6	36697463	36697844	-0.185067534557152	0.113255127487489	7,34E+03	1,50E+09	RAB44
chr15	90749913	90749983	-0.15300486522009	0.0688573684894463	8,52E+04	9,70E+09	BLM
chr1	78045551	78045750	-0.212320036825294	0.0681423001166176	9,30E+05	0.000661019957864733	GIPC2
chr6	31723577	31723705	-0.0457096176115888	0.0849044804033587	8,00E+05	0.00324934499537907	MPIG6B
chr6	33251615	33251634	-0.171103620197868	0.0565247905674466	2,87E+08	0.0346968085400486	HCG25
chr17	78159656	78160015	-0.0981467772654477	0.0512605659389724	8,12E+05	0.000659665569554322	C17orf99
chr1	78045551	78045750	-0.272058339989938	0.0874778197640486	9,30E+05	0.000661019957864733	ENSG00000213561
chr19	54100807	54100910	-0.176516203296148	0.0401601341769787	3,93E+07	0.0117646132533218	OSCAR
chr22	17785473	17785484	0.296421165251871	0.0965968407141139	2,23E+08	0.0297967471329694
chr15	90749913	90749983	-0.277377185521463	0.0688062404313038	8,52E+04	9,70E+09	BLM
chr11	44605158	44605396	0.410717753825303	0.135402929252423	1,76E+08	0.0276019286938466	CD82
chr8	11493998	11494075	0.109246703800166	0.0784452064472429	3,56E+08	0.0405556647107552	BLK
chr21	44353899	44354412	-0.333170949886193	0.0633767223016684	5,91E+07	0.0146255247790631	TRPM2
chr6	36697463	36697844	-0.102260455640362	0.0403780084597383	7,34E+03	1,50E+09	RAB44
chr1	41919991	41920271	0.735483706420175	0.171888562533977	4,14E+07	0.0117646132533218	HIVEP3
chr11	32427708	32428559	0.381780039951531	0.114593120913328	1,31E+02	7,45E+06	WT1
chr6	30074427	30074496	-0.188757425890324	0.0612139101761718	1,41E+08	0.025944778877809	RNF39
chr21	44353899	44354412	-0.124578157553884	0.076676749523085	5,91E+07	0.0146255247790631	TRPM2
chr17	7395200	7395283	-0.207889531487862	0.0762581182667986	6,98E+07	0.0165349362921185	PLSCR3
chr6	29623929	29623977	-0.183612126033507	0.0403010521127937	2,68E+05	0.000254487962043632	GABBR1
chr1	119713318	119713490	-0.231935049351752	0.0743780292210915	3,18E+06	0.00143492797798402	PHGDH
chr17	78159656	78160015	-0.218413987097942	0.0906959635240882	8,12E+05	0.000659665569554322	C17orf99
chr7	97025113	97025261	-0.208611349974234	0.0738623767012907	1,62E+08	0.0276019286938466	DLX5
chr16	8712674	8712804	-0.345851092578799	0.115865413604741	3,76E+07	0.0117646132533218	ABAT
chr7	50794042	50794054	-0.160670363915145	0.0437022078544506	2,23E+08	0.0297967471329694	GRB10
chr6	33251615	33251634	-0.150975363043117	0.0379151226044187	2,87E+08	0.0346968085400486	HCG25
chr10	73916902	73917254	-0.154816728536	0.0448016936416559	1,91E+08	0.0285302205143844	C10orf55
chr6	7468712	7468820	-0.294975119034212	0.0841859387670142	2,22E+07	0.00843292068064572
